# Supplementary material for: The role of bromeliad structural complexity on the presence, spatial distribution and predator avoidance in Tityus neglectus (Scorpiones: Buthidae)
Source: Ecol Evol. 2024 Jun 4;14(6):e11522. doi: 10.1002/ece3.11522 (PMC11148394; doi:10.1002/ece3.11522)
Supplement: Supplementary file 1 — Data S1: [file ECE3-14-e11522-s001.xlsx]

## Sheet: Scorpion presence
Bromeliad	Leaf number	Scorpion presence	Rocky outcrop
B1	8	0	1
B2	11	0	1
B3	10	0	1
B4	13	0	1
B5	14	0	1
B6	12	0	1
B7	20	0	1
B8	16	0	1
B9	10	0	2
B10	6	0	2
B11	9	0	2
B12	14	0	2
B13	6	0	2
B14	10	0	2
B15	7	0	2
B16	5	0	2
B17	9	0	2
B18	7	0	2
B19	15	0	1
B20	7	0	1
B21	6	0	1
B22	6	0	1
B23	13	0	1
B24	6	0	1
B25	13	0	1
B26	15	0	2
B27	6	0	2
B28	11	0	2
B29	13	0	2
B30	9	0	2
B31	14	0	2
B32	7	0	2
B33	11	0	2
B34	14	0	2
B35	7	0	2
B36	8	0	1
B37	6	0	1
B38	11	0	1
B39	14	0	1
B40	15	0	1
B41	6	0	1
B42	9	0	1
B43	7	0	1
B44	9	0	1
B45	8	0	1
B46	8	0	1
B47	15	0	1
B48	11	0	1
B49	12	0	1
B50	7	0	1
B51	16	0	1
B52	23	0	1
B53	12	0	2
B54	5	0	2
B55	14	0	2
B56	17	0	2
B57	10	0	2
B58	13	0	2
B59	6	0	2
B60	12	0	2
B61	9	0	2
B62	11	0	2
B63	9	1	1
B64	8	1	1
B65	6	1	1
B66	8	1	1
B67	10	1	1
B68	7	1	1
B69	10	1	1
B70	9	1	1
B71	13	1	1
B72	8	1	1
B73	9	1	1
B74	6	1	1
B75	8	1	1
B76	13	1	1
B77	9	1	1
B78	9	1	2
B79	9	1	2
B80	11	1	2
B81	10	1	2
B82	7	1	2
B83	9	1	2
B84	12	1	2
B85	19	1	2
B86	12	1	2
B87	12	1	2
B88	15	1	2
B89	9	1	2
B90	13	0	1
B91	9	0	1
B92	11	0	1
B93	18	0	1
B94	12	0	1
B95	8	0	1
B96	9	0	1
B97	10	0	1
B98	13	0	1
B99	21	0	2
B100	16	0	2
B101	16	0	2
B102	13	0	2
B103	8	0	2
B104	10	0	2
B105	7	0	2
B106	13	0	2
B107	12	0	2
B108	11	0	2
B109	8	1	2

## Sheet: leaf length rawdata
Rocky outcrop	Bromeliad
1	B1	34.5	43	33	40	42	39.5	31.5	25.5
1	B2	25.5	27	30	33	30	28.5	28.5	31	32	30	20
1	B3	31.2	28	33.5	31	30.6	26	29.7	27	31	21
1	B4	29	29.5	34	31	33	25.6	32	33	32.5	31.5	29	25	30
1	B5	30	39	36	33	30	35	33	36	38	39	39	38	25	14
1	B6	36	37	35	37	35.3	37	39	31	32	30	23	10
1	B7	46	38	40	33	45	39.5	38	35	38.3	42	41	34.5	38.5	37.4	37	38	30	30	18
1	B8	38	40	22	30	30	14
2	B9	38	35	35	36	34.5	37	35	20	13	35
2	B10	32	28	30	30	20	12
2	B11	35	32	19	33	31.5	27	18	12	35
2	B12	43	41	46	43	44	35	37	42	41	42	42	43	48	30	20
2	B13	24	20	25	25	26	10
2	B14	48	53	48	50	51	52	49	30	29	13
2	B15	32	34	33	34	30	14.5	30
2	B16	40	42	43	42	34
2	B17	35	32	36	40	28	38	20	27	30
2	B18	30	32	30	20	12	31	28
1	B19	68.5	74	44	31	53	35.5	27	51	73	36	32	29	29	25	32
1	B20	27	27	39	28.5	27	29	17
1	B21	36.5	45	43	29.5	22	10
1	B22	54	40	55	46.5	37.5	27.5
1	B23	35.5	19	45	41	39	40	31	40.5	42	38	32	31.5	19
1	B24	21.5	26.5	26	27	19	9
1	B25	30	33	28	34	35.5	37.2	33	33	31	38.5	37.5	20	14
2	B26	45	51.2	43.9	43.2	43.3	45.9	34.7	51.1	44.1	37.9	39.3	35.9	23	33.2	9
2	B27	28.7	25.2	21.3	22.7	23.8	10.4
2	B28	34.1	37.3	31.3	25.9	32.9	28.7	35.7	22.4	20.8	17.3	9.5
2	B29	40.4	37.6	33.4	28	34.2	25.1	37.1	29.2	28.5	22.7	27.7	20.7	13.8
2	B30	37.7	44.9	44.6	28.6	35.4	37.2	29.6	30.4	17.9
2	B31	54.6	42.9	54.4	54.5	22.8	40.9	52.3	33.6	18.7	38.6	37.8	45	26.1	18.1
2	B32	32.9	25.8	32.6	32.6	30.3	19.5	13
2	B33	32.3	35.1	33.7	30.1	30.4	35.2	38.6	35.1	22.7	18.1	12.7
2	B34	47.5	47.6	40.9	49.9	40.5	42.9	42.3	40.1	40.2	47	34.6	26.9	20.9	13.5
2	B35	27.7	27.7	26.7	26.6	26.3	22.4	14.4
1	B36	25	23	30	29	28	29	24	9
1	B37	35	35	32	26	24	4
1	B38	41	38	39	39	41	38	33	27	24	13
1	B39	32	35	29	35	34.5	30	30	31	34	24	14	6	24.5	32
1	B40	45	45	45	45	45	47	32	30	33	15	23	32	32	35	45
1	B41	12	12	7	13	12	5
1	B42	47	39	46	38	26	21	43	22	13
1	B43	37	36.5	30	24	24	15	31
1	B44	30	26	30	28	30	21	28	17	21
1	B45	30	24	27	25	18	24	28	15
1	B46	36	48	30	46	38	28	21	14
1	B47	51	50	52	50	55	50	58	53	50	50	32	40	14	13	8
1	B48	60	58	60	60	60	37	24	50	58	56	50
1	B49	40	48	45	45	56	56	56	46	34	24	16	16
1	B50	12	24	20	19	15	23	13
1	B51	73	70	68	72	70	73	75	70	73	68	65	63	58	55	30	17
1	B52	51	62	58	44	57	41	57	41	57	44	43	38	35	20	15	65	63	56	54	51	48	38	40	54	48
2	B53	35	39	45	45	30	39	40	45	40	31	11	27
2	B54	24	26.5	23	17	8.5
2	B55	75	67	63	63	70	60	41	49	45	50	65	75	65
2	B56	72	72	72	74	70	72	72	70	55	47	60	34	28	9	55	68	70
2	B57	37	42	35	40	30	27	10	18	15	25
2	B58	47	50	45	47	47	55	57	45	45	37	35	28	20
2	B59	23	26	29	28	22	11
2	B60	50	52	47	45	49	40	45	51	45	35	30	17
2	B61	42	42	42	37	38	32	28	21	8
2	B62	38	47	47	47	44	25	26	36	34	40	15
1	B63	27.5	27.1	24.3	34.4	26.1	20.9	26.2	22.4	24.9
1	B64	29.9	32.1	22.1	37.1	36.5	32.4	32.5	25.9
1	B65	30	34.1	30.3	40.1	36.9	36.5
1	B66	17.5	27.3	27.3	24.4	30	30.2	30.3	29.6
1	B67	51	45.5	26.4	51.9	57.6	42.2	27.5	33.4	41.1	42.3
1	B68	76.9	50.6	21	30	44.1	56.5	46.7
1	B69	41.5	29	40.1	41.5	40.7	45.5	48.1	29	37	48.5
1	B70	40	40.9	32.5	43	48.1	55.5	45.5	44	43.9
1	B71	40.1	54	55.5	48.1	55	48.3	50.5	30	38.5	33	50.4	55	54.1
1	B72	24.5	13.2	17	16	12.7	14	15.3	17.2
1	B73	25	22.5	21.5	17	32.5	18.1	18.3	23.3	22.2
1	B74	40	43	25	36	39	40
1	B75	36	35	32.5	37	30	33	24	10
1	B76	42	53	40	45	49	50	41	53	35	32	24	14	45
1	B77	50	53	60	42	31	28	53	59	36
2	B78	24	33.1	71.2	66	66.5	40	56.3	49.5	74.6
2	B79	28.4	57.6	73	62	65.7	65.6	76.6	62.6	40.6
2	B80	59.7	62.6	63	64	60.8	37	39	41.5	29.2	40.1	51
2	B81	51.6	50.1	51.4	50.4	40.1	27	44.5	35.3	45.3	46.1
2	B82	33	48.6	50.4	52.2	52.5	31	39.2
2	B83	58.6	53.4	52.1	55	52.6	42	35.6	35	50
2	B84	40.1	36.2	36.5	42.1	42.1	40.4	36.1	343	34.4	40.2	42.4	41.6
2	B85	71.7	76	46.8	59.1	42.3	56.4	67.6	74	65	44	66.1	58.8	40	48.4	69	42.6	32.1	43.3	56.6
2	B86	42	43	32.5	40	41	47	39	40	42	28	24	19
2	B87	70	60	68	65	70	47	30	55	60	60	58	30
2	B88	64	55	58	58	60	50	51	52	48	48	30	58	60	60	15
2	B89	53	48	52	46	60	36	24	49	43
1	B90	7	25.5	20	25	27.5	28	29	29	29	27	32	29	26
1	B91	6	23.5	26	32	33	28	30	32	31.5
1	B92	7.5	22	28	28	27.5	28	28	31	30.5	27	31
1	B93	36	10	19	27	25	32	38.5	34.5	34	38	37	37	39	36	39	39	41	42
1	B94	9	22	26	26.5	28	27.5	28	27.5	25	27.8	28	21.5
1	B95	39	32	34.5	31	39.5	36	31	33
1	B96	18	25	28.5	27.5	31	29	29	29.5	30.5
1	B97	9	16	23	29	29	31	30.5	35	32	29
1	B98	13	25	39	49	35	38	39	49	44	40	41	54	37
2	B99	6.5	16.5	25	31	34	40	47	45	53	54	57	51	50	54	51	57	33	50	47	56.2	51
2	B100	5	13	29	23	33.5	29	36	42	40	37	38	34.5	35	36.5	45	38.5
2	B101	31	13	25	27	22	34	32	29	33	33	35	34.5	34	30	32	33
2	B102	4	18	23	24	25	22	25	27	26	24.5	23	25	24
2	B103	26	34	31	9	20	35	30	34
2	B104	6	30	24	27	35	33	34	29	36	32
2	B105	2.2	8	18	24	20	26	27
2	B106	30	28	12	23	33	36	27.5	27	32	28	35	38	36
2	B107	6	21	23	41	31	40	39	40	43.5	30	45	40
2	B108	5	15	33	38	28	39	34	33	37.5	38	28
2	B109	6	45	30	35	23	25	34	44

## Sheet: leaf width rawdata
Rocky outcrop	Bromeliad
1	B1	7	4.5	5.5	4.5	4.6	4	4.5	4
1	B2	4.2	4.5	4.5	4.8	5	3	3.6	5.1	4	4	5
1	B3	4.4	4.5	4.9	5	5	5	5.3	4.5	6	3.5
1	B4	5	4	5	5	3.5	4.6	4	3.9	5	5	5.6	4	4.3
1	B5	4	3.8	3	3.2	4.5	4.2	5	4	3	3	3	3	4	4
1	B6	3	4	4	3.5	4	2.5	3.5	3.2	4	3.5	3.5	2.5
1	B7	4.6	5	5	4.5	6	5.6	6	5.8	5.7	4.8	5.5	6	5.8	6.4	6.7	6	6	5.8	6	4
1	B8	4.9	4.8	5	5	4.3	4
2	B9	6.2	6.5	6	6.5	4	6	6.3	6.2	6.8	6
2	B10	6	6.5	6.3	6.7	6.3	4.5
2	B11	5	6	5.6	6	5	6	5.6	5	5
2	B12	6.2	7	7	6.5	6.8	6.6	6	5	7	7	6.3	7	5	6.5
2	B13	5.6	6	6	5.7	5	4
2	B14	5.6	4.5	5.2	5.6	5.5	4.9	5	5.2	5.5	4	5
2	B15	5	4.5	4.2	4.6	5.1	4	5
2	B16	6	5.9	6	6	5.2
2	B17	4.5	4	4	3.8	3.5	4	4	4.3	3
2	B18	5	6.3	4	5	6	5.2	5
1	B19	3.5	5	4.5	5	4	5.5	5	4.5	4	6	5	5.5	5	5	6
1	B20	5.5	6	4	6	5.5	5	4
1	B21	5	6	5.5	5.5	3.5	3.5
1	B22	4	4.5	4	5	4	4.5
1	B23	4	3	5	4	5	4.5	4.7	6.5	6	5.5	6	5
1	B24	5	5	5.5	4.9	4.2	4
1	B25	4.8	7	5.4	4.9	5	5.3	5.5	4	5	4.8	5.5	5.6	3.5
2	B26	5	5.3	4.9	5.3	4.9	5	4.6	5.4	5.8	6	5.9	6.2	5.4	6.1	4
2	B27	5.3	5.9	5.8	5.1	6	4.5
2	B28	4.6	4.1	4.8	4.2	4.4	4.3	4.2	3.9	4.8	5.3	3
2	B29	3.9	4.1	4.3	4.9	4.4	5.4	4.6	5	6.4	5.9	5.9	5.6	4
2	B30	5.1	5.4	5.5	5.2	5.3	5.3	4.9	5.4	4.8
2	B31	4.9	4.1	4.9	4.7	4.5	4.2	4.9	4.2	4.8	5.3	4.9	5.4	4.4	3.5
2	B32	3.9	4.7	3.8	3.4	4.7	5.4	4.5
2	B33	4.3	4.4	5	4.4	5.9	4.6	4.6	5.3	5.1	4.9	4.8
2	B34	6.5	6.8	6.6	6.7	6	4.2	3.5
2	B35	4.9	4.4	4.9	4.6	5.7	5.3	4.6
1	B36	4.5	5.5	5	5	4.5	5	5	4
1	B37	5	5	5	4.5	4.5	4
1	B38	6	5.5	4.5	5	5	5	5	5.5	4	5	4
1	B39	5	5	4.5	4.5	5	5.5	5.5	5.5	4.5	4.5	4	5	4.5	5
1	B40	3.5	3.5	4	4.5	3.5	3	3	4	4	4.5	4.5	4	4	4.5	4.5
1	B41	3	2.5	3	3	2	3
1	B42	5	5	5	4.5	4	4.5	5	4	4
1	B43	5	5	5	5	5.5	4	5
1	B44	5	5	5	4.5	5.5	5	4	5	5
1	B45	4	4	4.5	4.5	5	5	4	4.5
1	B46	5	5.5	5	5.5	5	4	5	5
1	B47	5	5	5	5	5	5.5	5.5	5.5	5	5	4.5	4.5	5	4	4
1	B48	5.5	5.5	6	6	6	5.5	5	5	5	4.5	4.5
1	B49	5.5	5.5	5.5	5.5	5.5	5.5	5.5	5.5	5	5	4.5	4.5
1	B50	5	5.5	5.5	5	4.5	5	5
1	B51	5.5	5.5	5	6	5.5	5	5.5	6	5.5	5.5	5	5	5	5	4.5	4.5
1	B52	5.5	7	7	6.5	6.5	5.5	6.5	6	5.5	5.5	5.5	5.5	5.5	6	6.5	6.5	7	7	6	6		5.5	7
2	B53	5.5	5.5	6.5	5.5	5	6	6	6	5.5	6	6.5	5
2	B54	5	5	5.5	5	5
2	B55	5.5	5.5	5.5	5	5	5.5	5.5	5.5	5.5	5.5	5.5	5.5	5	5
2	B56	4.5	4.5	4.5	4.5	4.5	4.5	5	5	5	5	4.5	4.5	4.5	5	5	5	5
2	B57	4.5	4.5	4.5	4.5	4.5	4	4	4	4	4
2	B58	5.5	5.5	5.5	5.5	5.5	5.5	5.5	5.5	5	5	5	5	5
2	B59	4	4	4	4	4	3.5
2	B60	5.5	5.5	5.5	5.5	5.5	5	5	5	5	5	5	6
2	B61	5	5	5	5	5	5	5	5	5
2	B62	5	5	5	5	5	5	5	5	5	4.5	6
1	B63	6.5	6.9	5.5	5	6	5.1	6	6.5	5.9
1	B64	6	6.2	6.3	5.5	5.1	5.1	5.7
1	B65	4.5	7.2	7.9	5.4	5.2	6.5
1	B66	5.7	5	4.1	5.5	4.2	5.1	4.9	3.4
1	B67	4.5	5.9	5.9	6.4	5	6.1	5.9	5.1	3.3	4.9
1	B68	4.9	8.5	8.2	8.1	6.9	7	5.4
1	B69	7.4	7.2	6.1	6.3	7.5	5.5	5.5	6	5.9	4.9
1	B70	9.5	7.5	7.5	7	6.9	7.1	7	7.4	5.1
1	B71	6.9	8.2	7	5.5	5.1	7	6.8	6.9	7.4	7.3	7.4	4.4	4.1
1	B72	3	5.2	7.3	6.5	7	7.2	7	7.5
1	B73	3.4	4.2	3.3	4.5	4.2	2.3	2.9	3.2
1	B74	5	5.5	5.5	5.5	5	5.5
1	B75	5	4.5	5	4.5	5	4.9	5	4
1	B76	4.5	5	6	6	5.5	5	5.5	6	6	6	5	4	5
1	B77	4.5	4.5	4	4.5	4	4	3	4.5	4
2	B78	5	4.5	5.1	4.6	4.4	5.2	5	4.8	4
2	B79	9	8	6.5	7.5	8.5	6.4	7	5.5	8.2
2	B80	5	6.9	6.4	6.5	7	7	5	6	6.9	6.1	5.6
2	B81	5.6	5.7	4.4	5.9	6	7.5	7	6.6	5	6.4
2	B82	6.9	6	4.6	6	6.2	6.2	6
2	B83	5.2	5.8	5.5	5.8	5.3	5.5	6.3	5.6	5.3
2	B84	6.5	7.2	6	5.4	6.3	7.3	6	5.9	4.5	5.5	5.2	6.4
2	B85	5.5	4.9	4.9	5.1	4.8	5.2	5.6	5.9	6.3	6.8	6.5	5.7	7.2	4.9	6.9	7.3	4	5.4	5
2	B86	5.7	5.2	7	5.8	6	5.5	5.3	6	5.5	6	5.5	5
2	B87	4	4	4	4	4	4	4	4	4	3.5	3.5	3.5
2	B88	5.5	5.5	4.5	4.5	4.5	5	5.5	5.5	5.5	6	5.5	5.5	5.5	5.5	5.5
2	B89	4	4	3.5	4.5	5.5	4	4.5	4	4
1	B90	3	6.8	4.3	6.7	5.7	6.2	6	5.8	5.3	5.5	4.5	5	4.5
1	B91	3	5.8	6	5	5.2	5.5	4.5	4	4
1	B92	4	7	7	6.3	5.8	5	6	6	6.5	4.5	4.9
1	B93	4	7.5	7.2	6.5	7.5	8	7.9	7.5	6.7	6.8	7	6	5.9	5.7	5.3	5.5	6	6
1	B94	3.5	5	6.5	6	5.5	6.2	6	5	6.6	6.1	6
1	B95	4.5	7	5.5	6.8	7.9	7.7	8	6
1	B96	5	6	6.9	6.5	6.7	6.4	6.5	6	6
1	B97	4	4.7	6.2	6	5.6	6	5.5	6	5	4.5
1	B98	5	6	6.9	5.5	7	6	8.5	6.5	5.9	7.3	6.7	7	8.5
2	B99	5.5	5	6	6.5	6.5	6	6.2	3.5	5.5	4.4	5.3	6.5	7	5.7	6	5.5	5	4.7	4.5	5	4.4
2	B100	6.5	6	6.5	5.9	4	5	5	6	5	6	5	6.5	6.8	7	4.8	5.7	5	3.5
2	B101	3.9	5	5	4.5	4	5	5.5	3.7	5.3	5	5	4.7	4.3	3.8	3.8	4
2	B102	4	4	4.5	5.5	6	5.7	5.3	5.5	5	5.5	5.2	5	4
2	B103	5	4.5	5.3	4	5.5	4	5.2	5
2	B104	4	4	4.4	4.5	4.1	4	4.3	4.7	4.5	4.5
2	B105	6.5	5	5.5	5.5	6.2	5.7	6
2	B106	6	4	5	6.9	5.7	5.5	6.8	7.5	7	6.4	6.2	6	6
2	B107	4.5	6.4	6.5	7.4	7	6.2	6	6	6	5.5	6	6.3
2	B108	3	4	4.9	5.5	5	5.8	4.7	5	5.7	5.6	5.5
2	B109	4	4.7	4.2	5	5	6.2	4.5	4

## Sheet: Without scorpion
LAT	LONG	Rocky outcrop
-7.84265	-38.0878	1
-7.84254	-38.0877	1
-7.8426	-38.0876	1
-7.84266	-38.0876	1
-7.84273	-38.0875	1
-7.84274	-38.0875	1
-7.84275	-38.0876	1
-7.84276	-38.0874	1
-7.84278	-38.0874	1
-7.84281	-38.0873	1
-7.84286	-38.0873	1
-7.84284	-38.0872	1
-7.84283	-38.0872	1
-7.84283	-38.0871	1
-7.84283	-38.0871	1
-7.84285	-38.0871	1
-7.84277	-38.087	1
-7.84279	-38.087	1
-7.84276	-38.087	1
-7.84272	-38.7033	1
-7.84266	-38.087	1
-7.84268	-38.087	1
-7.84265	-38.087	1
-7.84263	-38.0871	1
-7.8437	-38.0871	1
-7.84364	-38.0872	1
-7.84272	-38.0874	1
-7.84276	-38.0874	1
-7.84274	-38.0875	1
-7.84228	-38.0878	1
-7.84237	-38.0876	1
-7.8423	-38.0875	1
-7.84221	-38.0876	1
-7.84225	-38.0879	1
-7.84234	-38.0874	1
-7.84243	-38.0875	1
-7.84241	-38.0871	1
-7.84239	-38.0874	1
-7.84244	-38.0874	1
-7.8425	-38.0875	1
-7.8384	-38.0781	2
-7.8385	-38.078	2
-7.83898	-38.0777	2
-7.83846	-38.0783	2
-7.83925	-38.0783	2
-7.83952	-38.078	2
-7.8387	-38.0782	2
-7.83907	-38.0777	2
-7.83944	-38.0776	2
-7.83954	-38.0778	2
-7.83902	-38.078	2
-7.83919	-38.078	2
-7.83902	-38.0781	2
-7.839	-38.0785	2
-7.8388	-38.0785	2
-7.83875	-38.0783	2
-7.83849	-38.0783	2
-7.83834	-38.0784	2
-7.83812	-38.0783	2
-7.83811	-38.0785	2
-7.83813	-38.0787	2
-7.83826	-38.0789	2
-7.83804	-38.0787	2
-7.83794	-38.0784	2
-7.83842	-38.0787	2
-7.83835	-38.0786	2
-7.8384	-38.0782	2
-7.83859	-38.0783	2
-7.83876	-38.0782	2
-7.83901	-38.0783	2
-7.83913	-38.0781	2
-7.83939	-38.0783	2
-7.83956	-38.0782	2
-7.83948	-38.0775	2
-7.83955	-38.0776	2
-7.83956	-38.0774	2
-7.83931	-38.0774	2
-7.83909	-38.0775	2
-7.83893	-38.0776	2
-7.83874	-38.0777	2

## Sheet: With scorpion
LAT	LONG	Scorpion	Rocky outcrop
-7.83924	-38.0784	1	2
-7.83905	-38.0784	2	2
-7.83894	-38.0784	3	2
-7.83885	-38.0783	4	2
-7.83855	-38.0784	5	2
-7.8385	-38.0784	6	2
-7.83829	-38.0784	7	2
-7.83812	-38.0785	8	2
-7.83814	-38.0784	9	2
-7.83821	-38.0784	10	2
-7.83823	-38.0785	11	2
-7.83831	-38.0784	12	2
-7.83848	-38.0784	13	2
-7.83887	-38.0783	14	2
-7.83894	-38.0784	15	2
-7.84279	-38.0871	16	1
-7.84283	-38.0871	17	1
-7.84236	-38.0874	18	1
-7.84282	-38.0871	19	1
-7.84271	-38.087	20	1
-7.84244	-38.0874	21	1
-7.84271	-38.0871	22	1
-7.84283	-38.0871	23	1
-7.84258	-38.0876	24	1
-7.84271	-38.0873	25	1
-7.84283	-38.0872	26	1
-7.84281	-38.0872	27	1
-7.84278	-38.0872	28	1
-7.84277	-38.0872	29	1
-7.84267	-38.0872	30	1

## Sheet: Behavior
Time (sec)	Species
900	Tityus_neglectus
240	Tityus_neglectus
1500	Tityus_neglectus
300	Tityus_neglectus
600	Tityus_neglectus
60	Tityus_neglectus
120	Tityus_neglectus
1380	Tityus_neglectus
60	Tityus_neglectus
720	Tityus_neglectus
60	Tityus_neglectus
60	Tityus_neglectus
120	Tityus_neglectus
720	Tityus_neglectus
360	Tityus_neglectus
60	Tityus_neglectus
120	Tityus_neglectus
1200	Tityus_neglectus
240	Tityus_neglectus
360	Tityus_neglectus
1020	Tityus_neglectus
60	Tityus_neglectus
840	Tityus_neglectus
60	Tityus_neglectus
32	Tityus_pusillus
7	Tityus_pusillus
12	Tityus_pusillus
16	Tityus_pusillus
11	Tityus_pusillus
56	Tityus_pusillus
3	Tityus_pusillus
7	Tityus_pusillus
31	Tityus_pusillus
43	Tityus_pusillus
20	Tityus_pusillus
15	Tityus_pusillus
8	Tityus_pusillus
7	Tityus_pusillus
5	Tityus_pusillus
